# Supplementary material for: USP11 controls R-loops by regulating senataxin proteostasis
Source: Nat Commun. 2021 Sep 15;12:5156. doi: 10.1038/s41467-021-25459-w (PMC8443744; doi:10.1038/s41467-021-25459-w)
Supplement: Supplementary file 4 — Supplementary Data 1 [file 41467_2021_25459_MOESM4_ESM.xlsx]

## Sheet: DMSO summary
Supplementary Data 1. Raw DUB siRNA screen data. MRC-5 cells were reverse transfected on 96-well plates containing siRNA for 99 human deubiquitylases, mock-treated or treated with 25µM camptothecin (CPT) for 10 min and immunostained with S9.6 antibodies. The S9.6 foci/cell values were quantified by Custom Module of MetaXpress® software and normalised to siRNA controls. Two-tailed student's t-test.
	Repeat 1	Repeat 2	Repeat 3	Average value from R1,R2,R3	t-test				Repeat 1	Repeat 2	Repeat 3	Average value from R1,R2,R3	t-test					Repeat 1	Repeat 2	Repeat 3	Average value from R1,R2,R3	t-test
JOSD1	4	0.756768		2.37838	0.551503			USP2	0.400003	0.432439	0.395061	0.409168	0.000393447				TNFAIP3	0.800006	18.703	0.888889	6.79731	0.432843
ZA20D1	0.800006		0.395061	0.597534	0.296733			USP3	5.6	0.864879	1.38272	2.61586	0.393928				UMPK	1.19999	0.54055	1.28395	1.00816	0.975446
UBL4	0.800006	2.1622	0.987655	1.31662	0.534995			USP39	2.4		0.691358	1.54568	0.638138				USP16	1.6	0.54055	0.246914	0.79582	0.668519
UFD1L	0.800006		1.1358	0.967904	0.879753			CXORF53	1.6	0.324329	1.1358	1.02004	0.962009				USP26	2.4		1.53086	1.96543	0.269265
USP18	2.79999	1.94598	0.246914	1.66429	0.469383			OTUB1	0.400003	0.108111	0	0.169371	0.0200649				USP35	2	1.0811	0.345678	1.14226	0.794288
USP28	6.79999		0.987655	3.89382	0.501355			PSMD14	1.6	0.54055	0.296297	0.812281	0.685131				USP44	0	0.432439	1.08642	0.506286	0.258389
USP37	2	1.18921	0.543211	1.24414	0.620938			UBTD1	0.400003		0.197531	0.298767	0.0912773				USP47	0.139536	2.88235		1.51095	0.772957
USP46	1.19999		0	0.599997	0.625662			USP11	2	1.83787	1.53086	1.78958	0.0290384				USP48	2.23256	2.2353	1.88462	2.11749	0.0106834
BAP1	6.39999	0.864879	2.51852	3.26113	0.302024			USP20	5.19999		0.888889	3.04444	0.516838				USP7	0.139536	1.29412	4.07692	1.83686	0.548234
MJD	0.400003	1.0811	0	0.493701	0.249845			USP30	0.800006	1.18921	1.18519	1.05813	0.696531				USP8	0	0.64706		0.32353	0.284
PARP11	0.800006	0.97299	1.67901	1.15067	0.631594			USP4	2.79999		1.33333	2.06666	0.383427				USP49	0.279072	3.47059		1.87483	0.680749
UBL5	0		1.82716	0.91358	0.939958			FBXO7	2.79999	1.40543	0.345678	1.51703	0.542555				USP5	0.697675	2.35294	0.961538	1.33739	0.578634
USP1	0.800006		0.740741	0.770374	0.0817013			OTUD5	0.800006	2.1622	0.395061	1.11909	0.844371				USP9X	0.837211	2.70588	4.03846	2.52719	0.241721
USP19	1.6		1.58025	1.59012	0.0106521			STAMBPL1	0	0.54055	0.197531	0.246027	0.0411769				USP9Y	0.558139	2.47059		1.51436	0.685819
USP29	2.79999	3.02708	1.97531	2.60079	0.0376117			UCHL5	0.400003	0.864879	0.543211	0.602698	0.101753				USP50	0	1.94118	1.30769	1.08296	0.8979
USP38	1.19999		0.987655	1.09382	0.539246			USP15	2.4		0.740741	1.57037	0.616571				USP51	1.25581	2.11765	0.538462	1.30397	0.574015
DUB3	1.19999	0.864879	0.839506	0.968126	0.809534			USP25	3.19999	0.432439	0.641975	1.4248	0.680104				C13ORF22	1.39535	3.2353	1.46154	2.03073	0.229301
OTUD4	2.79999	2.05409	0.296297	1.71679	0.436037			USP34	2.4	0.97299	0.641975	1.33832	0.594556				VCPIP1	1.25581	2.11765	0.692308	1.35526	0.481667
STAMBP	1.6	0.54055	0.246914	0.79582	0.668519			USP43	4.4		0.740741	2.57037	0.54845				USP52	0.279072	2	0.884616	1.05456	0.923673
UCHL3	0.400003	0.108111	1.03704	0.51505	0.219052			CYLD	0.800006	0.864879	0.197531	0.620805	0.21623				USP53	0.697675	0.82353		0.760603	0.163639
USP14	1.19999	2.37842	0.543211	1.37387	0.558227			OTUB2	0.400003	0.756768	0.345678	0.500816	0.0607017				YOD1	1.39535	2.2353	2.42308	2.01791	0.0843406
USP24	1.19999	7.45959	0.987655	3.21575	0.406163			SBBI54	5.19999	1.51354	0.0987662	2.27077	0.49123				ZA20D1	0.418603	1.05882		0.738714	0.564193
USP33	6	0.756768	0.740741	2.49917	0.48198			DC-UBP	2		0.197531	1.09877	0.930511				USP54	1.25581	4		2.62791	0.445846
USP42	3.6	0.864879	1.53086	1.99858	0.349062			USP12	0.800006	1.40543	0.345678	0.850371	0.674131				USP6	1.39535	2.47059		1.93297	0.332806
FLJ14981	2	2.27031	0.740741	1.67035	0.290876			USP21	2.4		0.444444	1.42222	0.740493				ZRANB1	0.558139	2.47059	12.8077	5.27881	0.37759
OTUD7	1.6	3.2433	2.66667	2.50332	0.089045			USP31	2.4	0.97299	0.197531	1.19017	0.795904
UBL3	2.4	1.51354	0.888889	1.60081	0.304087			USP40	2.4		1.23457	1.81728	0.394318
UEVLD	0.400003	0.54055	0.296297	0.412283	0.0141945			DUB1A	2	1.18921	1.1358	1.44167	0.254943
USP17	1.19999		0.197531	0.698762	0.655493			OTUD1	1.19999	0.432439	0.246914	0.626449	0.328816
USP27X	3.19999	0.756768	0.345678	1.43415	0.674205			SENP2	1.19999	2.05409	0.296297	1.18346	0.752344
USP36	2	0.756768	0.839506	1.19876	0.669489			UCHL1	2.79999	1.18921	0.246914	1.41204	0.635944
USP45	0		1.48148	0.74074	0.785666			USP13	2.79999	3.67574		3.23786	0.12301
COPS5	6	0.648661		3.32433	0.54466			USP22	1.19999	2.91897		2.05948	0.43389
MYSM1	0		1.03704	0.518518	0.523567			USP32	2.4	1.29732	0.543211	1.41351	0.523267
PRPF8	0	3.2433	0.493828	1.24571	0.830291			USP41	1.19999	1.18921	0.888889	1.0927	0.459202
UBR1	7.19999		1.67901	4.4395	0.430555			FBXO8	0.800006	3.67574	0.888889	1.78821	0.491633
USP10	1.6	4.10818	0.987655	2.23194	#DIV/0!			OTUD6B	0	1.94598	0.444444	0.796808	0.762912

## Sheet: CPT10min summary
Supplementary Data 1. Raw DUB siRNA screen data. MRC-5 cells were reverse transfected on 96-well plates containing siRNA for 99 human deubiquitylases, mock-treated or treated with 25µM camptothecin (CPT) for 10 min and immunostained with S9.6 antibodies. The S9.6 foci/cell values were quantified by Custom Module of MetaXpress® software and normalised to siRNA controls. Two-tailed student's t-test.
	Repeat 1	Repeat 2	Repeat 3	Average value from R1,R2,R3	t-test				Repeat 1	Repeat 2	Repeat 3	Average value from R1,R2,R3	t-test					Repeat 1	Repeat 2	Repeat 3	Average value from R1,R2,R3	t-test
JOSD1	0.531907	0.266668		0.399287	0.138328			USP2	1.32976		1.33334	1.33155	0.00343619				TNFAIP3	0	1.6	3.51516	1.70505	#DIV/0!
ZA20D1	0.265953		1.09091	0.678432	0.578444			USP3	2.39356		0.848484	1.62102	0.568946				UMPK	0.531907	0.799994	2.42425	1.25205	0.71136
UBL4	0.265953	10.6666	1.69697	4.20985	0.427992			USP39	0.79785		3.15152	1.97468	0.55964				USP16	1.59571	5.06665	2.18182	2.94806	0.211021
UFD1L	0	1.6	3.51516	1.70505	0.559515			CXORF53	0	4.79998	1.21212	2.00404	0.558067				USP26	1.0638	2.13332	5.57576	2.9243	0.29303
USP18	0.531907		1.21212	0.872015	0.77087			OTUB1	0.265953	3.19999	1.45455	1.64016	0.530837				USP35	0.79785	1.06666	1.93939	1.26797	0.518136
USP28	0.265953			0.265953	#DIV/0!			PSMD14	1.59571	2.39999	0.848484	1.61473	0.30363				USP44	1.0638		1.09091	1.07736	0.110416
USP37	0.531907		2.54545	1.53868	0.68723			UBTD1	0.265953	1.86666	0.606062	0.91289	0.87449				USP47	1.25	3.7612	4.66387	3.22502	0.161227
USP46	0.531907		3.63636	2.08414	0.611868			USP11	4.25522	3.19999	3.51516	3.65679	0.0135751				USP48	0.666667	3.85075	0.966387	1.82793	0.500404
BAP1	1.32976	2.13332	12.9697	5.4776	0.355206			USP20	3.19141	1.86666	0.606062	1.88804	0.356229				USP7	0.166668	1.8806	5.7563	2.60119	0.43498
MJD	0.265953	2.13332	0.848484	1.08259	0.894723			USP30	0.265953		3.27273	1.76934	0.698883				USP8	0.500002		1.0084	0.754203	0.510699
PARP11	0.79785	12.2666	0.606062	4.55685	0.453618			USP4	2.12761		1.33334	1.73047	0.317018				USP49	0.750001	1.61194	1.63866	1.33353	0.371496
UBL5	2.39356	3.73332	8.72728	4.95139	0.176818			FBXO7	1.0638	1.33333	1.45455	1.28389	0.133181				USP5	0.583333	3.13433	5.7563	3.15799	0.285306
USP1	1.0638	1.6	13.3333	5.33238	0.392303			OTUD5	3.72332	0.533336	1.69697	1.98454	0.401566				USP9X	0.583333	2.23881	11.3866	4.73623	0.381825
USP19	0.531907	2.66666	4.9697	2.72276	0.310997			STAMBPL1	0.531907	3.46665	0.606062	1.53487	0.635464				USP9Y	0.833335	2.68657	2.73109	2.08367	0.225226
USP29	0.531907		9.57576	5.05383	0.534714			UCHL5	0.531907	3.19999	1.09091	1.6076	0.532491				USP50	0.0833341	1.52239	6.63866	2.74813	0.472181
USP38	0.265953		1.57576	0.920856	0.923437			USP15	1.0638	1.6	2.54545	1.73642	0.231185				USP51	0.416667	2.32836	1.72269	1.48924	0.47719
DUB3	1.32976	0	1.81818	1.04931	0.935946			USP25	0.531907		1.81818	1.17505	0.830827				C13ORF22	0.249999	1.25373	1.34454	0.949423	0.898548
OTUD4	0	0.799994	0.727275	0.50909	0.194536			USP34	0		1.69697	0.848486	0.887504				VCPIP1	0.166668	2.41791	0.92437	1.16965	0.821524
STAMBP	0.79785	0	1.33334	0.710396	0.532648			USP43	2.12761		0.969697	1.54865	0.517104				USP52	0.0833341	1.79105	1.47059	1.11499	0.84668
UCHL3	2.39356	1.86666	5.33334	3.19785	0.178451			CYLD	0.531907	3.19999	1.69697	1.80962	0.404476				USP53	0.500002	1.52239	0.714285	0.912225	0.804465
USP14	0.531907		3.87879	2.20535	0.602617			OTUB2	1.59571	0.799994	2.18182	1.52584	0.319547				YOD1	0.249999	1.25373	0.546218	0.683317	0.398943
USP24	0.531907		1.81818	1.17505	0.830827			SBBI54	1.0638	0.799994	0.363635	0.742478	0.334365				ZA20D1	0.666667	1.07463	1.38656	1.04262	0.85691
USP33	0.79785		5.21212	3.00499	0.530529			DC-UBP	1.0638	3.99999	1.93939	2.3344	0.264937				USP54	0.0833341	2.14926	2.52101	1.58453	0.521375
USP42	2.12761	0.533336	3.87879	2.17991	0.346398			USP12	0	0.799994	1.33334	0.71111	0.533627				USP6	0.416667	1.07463	1.05042	0.847238	0.551725
FLJ14981	0.265953	0.266668	2.90909	1.14724	0.882631			USP21	0.265953		1.69697	0.981462	0.98351				ZRANB1	1.05219	1.07463	0.415971	0.847595	0.55341
OTUD7	3.19141	5.06665	3.51516	3.92441	0.0370016			USP31	1.59571	2.13332	1.21212	1.64705	0.136442
UBL3	0	1.6	2.66667	1.42222	0.640484			USP40	1.86165		6.78789	4.32477	0.405916
UEVLD	1.0638	0.533336	2.78788	1.46167	0.5675			DUB1A	1.32976	0.266668		0.798213	0.769022
USP17	0.265953		2.66667	1.46631	0.764111			OTUD1	0.79785	0.799994	0.121213	0.573019	0.199317
USP27X	1.59571		2.90909	2.2524	0.307445			SENP2	1.59571	0.533336	0.727275	0.952107	0.896873
USP36	0	3.19999	5.09091	2.76363	0.35709			UCHL1	1.32976	0.799994	3.51516	1.88164	0.39988
USP45	1.0638		2.18182	1.62281	0.465664			USP13	1.59571	1.33333	0.848484	1.25917	0.358012
COPS5	1.0638	2.13332	5.9394	3.04551	0.300943			USP22	2.39356		0.363635	1.3786	0.772707
MYSM1	3.19141	1.06666	1.81818	2.02542	0.24103			USP32	2.12761		4.84849	3.48805	0.318549
PRPF8	1.32976	0.799994	0.121213	0.750322	0.549381			USP41	1.0638		2.18182	1.62281	0.465664
UBR1	1.0638	3.46665	4.12121	2.88389	0.179894			FBXO8	0.265953	0.799994	1.33334	0.799761	0.582455
USP10	2.65951	3.19999	0.848484	2.23599	0.224309			OTUD6B	0	3.73332	0.484848	1.40606	0.762053

## Sheet: summary
R-loop suppresion		R-loop induction
DMSO	CPT 10min	DMSO	CPT 10min
UEVLD		USP19	OTUD7
OTUB1		USP29	USP2
STAMBPL1		USP11	USP11
		USP48
